# Supplementary material for: Gochujang Ameliorates Hepatic Inflammation by Improving Dysbiosis of Gut Microbiota in High-Fat Diet-Induced Obese Mice
Source: Microorganisms. 2023 Mar 31;11(4):911. doi: 10.3390/microorganisms11040911 (PMC10141003; doi:10.3390/microorganisms11040911)
Supplement: Supplementary file 1 [file microorganisms-11-00911-s001.zip]

Archive with 1 entries (1 files):
- microorganisms-2294532-supplementary.pdf
